# Supplementary material for: Modulation of the 5-Lipoxygenase Pathway by Chalcogen-Containing Inhibitors of Leukotriene A4 Hydrolase
Source: Int J Mol Sci. 2023 Apr 19;24(8):7539. doi: 10.3390/ijms24087539 (PMC10145651; doi:10.3390/ijms24087539)
Supplement: Supplementary file 1 [file ijms-24-07539-s001.zip]

Archive with 1 entries (1 files):
- ijms-2327425-supplementary.pdf
